# Supplementary material for: Remote Americium Detection Using an Optical Sensor: A D-Optimal Strategy for Efficient PLS-Based Modeling
Source: Sensors (Basel). 2025 Nov 17;25(22):7022. doi: 10.3390/s25227022 (PMC12656064; doi:10.3390/s25227022)
Supplement: Supplementary file 1 [file sensors-25-07022-s001.zip]

Archive with 1 entries (1 files):
- sensors-3972069-supplementary.pdf
